# Supplementary material for: Suppression Head Impulse Test (SHIMP) versus Head Impulse Test (HIMP) When Diagnosing Bilateral Vestibulopathy
Source: J Clin Med. 2022 Apr 26;11(9):2444. doi: 10.3390/jcm11092444 (PMC9102589; doi:10.3390/jcm11092444)
Supplement: Supplementary file 1 [file jcm-11-02444-s001.zip]

Archive with 1 entries (1 files):
- jcm-1642869-supplementary.pdf
